# Supplementary material for: Serum Levels of Nε-(Carboxymethyl)-Lysine in Chronic Kidney Disease and Type 2 Diabetes Mellitus
Source: Biomedicines. 2025 Jul 8;13(7):1672. doi: 10.3390/biomedicines13071672 (PMC12292756; doi:10.3390/biomedicines13071672)
Supplement: Supplementary file 1 [file biomedicines-13-01672-s001.zip]

Archive with 1 entries (1 files):
- biomedicines-3584299-supplementary.pdf
